# Supplementary material for: Resistome and virulome determination in Helicobacter pylori using next-generation sequencing with target-enrichment technology
Source: Microbiol Spectr. 2025 Mar 5;13(4):e03298-24. doi: 10.1128/spectrum.03298-24 (PMC11960115; doi:10.1128/spectrum.03298-24)
Supplement: Table S2 — Mean depth and coverage over antimicrobial-resistance marker sites. [file spectrum.03298-24-s0002.xlsx]

## Sheet: Sheet1
Suppl Table 2. Mean depth and coverage over antimicrobial-resistance marker sites.
Sample	H. pylori Ct	16S Mean Depth	16S 10X coverage	23S Mean Depth	23S 10X coverage	gyrA Mean Depth	gyrA 10X coverage	rpoB Mean Depth	rpoB 10X coverage	cagA Mean Depth	cagA 10X coverage	vacA Mean Depth	vacA 10X coverage	gyrB Mean Depth	gyrB 10X coverage	rdxA Mean Depth	rdxA 10X coverage	fdxB Mean Depth	fdxB 10X coverage	frxA Mean Depth	frxA 10X coverage	hsp60 Mean Depth	hsp60 10X coverage	atpA Mean Depth	atpA 10X coverage	efp Mean Depth	efp 10X coverage	mutY Mean Depth	mutY 10X coverage	ppa Mean Depth	ppa 10X coverage	ureI Mean Depth	ureI 10X coverage	yphC Mean Depth	yphC 10X coverage	All ROI Mean Depth	All ROI 10X coverage
1	26.6	59	0.999	57	1	17	0.925	28	1	21	0.755	10	0.5	21	0.967	11	0.751	19	0.884	21	0.937	27	0.972	21	0.998	17	0.995	19	0.845	18	0.709	21	1	17	0.914	23	0.887
2	25.7	6	0.143	8	0.312	2	0	3	0.074	0	0	1	0	3	0.001	0	0	2	0	1	0	4	0.074	6	0.216	4	0	1	0	1	0	3	0	2	0	3	0.041
3	19.6	172	0.999	218	1	54	0.963	78	1	0	0	40	0.642	76	1	43	0.878	64	0.972	63	0.998	93	0.993	86	1	78	1	44	1	61	1	84	1	66	1	72	0.897
4	19.5	93	0.999	100	1	23	0.832	32	0.948	0	0	17	0.553	61	0.991	16	0.724	36	0.94	21	0.764	38	0.992	36	1	34	0.971	20	0.912	32	1	51	0.981	52	1	36	0.847
5	19.5	138	0.999	170	0.999	44	0.993	56	1	31	0.915	64	0.959	46	0.977	41	0.992	46	0.97	41	0.998	79	1	67	1	52	1	27	1	50	1	61	1	85	1	59	0.959
6	22.8	126	0.999	156	1	79	1	103	1	0	0	48	0.692	86	1	54	0.998	76	0.999	65	0.971	94	0.989	78	1	81	1	55	1	80	1	109	1	130	1	80	0.932
7	23.4	3	0	6	0.183	2	0.04	3	0.042	0	0	1	0	3	0	1	0	2	0	0	0	3	0.005	4	0	2	0	2	0	2	0	3	0	5	0.096	2	0.018
8	25.9	11	0.474	7	0.212	2	0	2	0	1	0	1	0	4	0	1	0	2	0	2	0	4	0.023	4	0.065	5	0	1	0	3	0	3	0	3	0	3	0.039
9	19.5	99	1	112	1	39	0.992	52	1	0	0	21	0.572	37	0.996	29	0.908	40	0.919	28	0.975	38	0.982	53	1	41	1	27	1	33	1	72	1	39	0.935	43	0.903
10	18.3	445	1	440	0.995	175	1	221	1	105	0.932	142	0.771	137	1	100	0.998	123	0.999	101	1	189	1	210	1	168	1	111	1	145	1	218	1	99	1	174	0.985
11	19.3	308	1	369	1	94	0.999	293	1	75	0.947	61	0.706	122	1	78	0.998	101	0.999	93	0.989	129	0.993	129	1	124	1	56	1	109	1	157	1	82	1	132	0.975
12	19.8	114	0.999	171	1	118	1	220	1	103	0.972	221	1	105	1	92	0.998	105	1	73	1	121	0.993	95	1	154	1	106	1	90	1	135	1	127	1	123	0.998
13	19.1	1975	1	2068	1	682	1	865	1	1151	0.999	965	0.999	633	1	406	1	579	1	420	1	833	1	947	1	780	1	595	1	702	1	947	1	813	1	863	1
14	20.3	191	0.999	227	1	72	0.999	93	1	0	0	54	0.68	74	1	52	0.998	77	0.988	69	0.998	86	0.99	98	1	67	1	37	1	63	1	103	1	73	1	79	0.932
15	23.3	42	1	55	0.999	19	0.849	36	1	0	0	16	0.522	23	0.969	21	0.846	26	0.988	18	0.772	34	0.976	24	1	29	1	22	1	23	1	31	0.99	36	0.988	26	0.864
16	23.3	21	0.981	26	0.922	6	0.251	9	0.387	3	0.011	9	0.481	8	0.305	5	0.013	5	0.062	4	0	9	0.434	7	0.219	10	0.602	2	0	7	0.183	5	0.183	7	0.336	8	0.293
17	20.1	62	0.999	78	0.998	22	0.906	32	0.96	21	0.826	24	0.706	23	0.959	17	0.846	23	0.935	26	0.855	32	0.984	35	1	31	1	23	0.795	32	1	28	0.966	25	0.886	30	0.898
18	25	39	0.997	43	0.995	11	0.662	20	0.933	0	0	9	0.428	15	0.761	11	0.494	13	0.687	13	0.747	17	0.974	23	1	16	0.888	11	0.76	19	1	23	0.877	16	0.89	16	0.724
19	27.5	15	0.885	26	0.983	6	0.144	6	0.127	0	0	4	0.114	5	0.05	3	0.032	7	0.233	6	0	7	0.11	8	0.251	5	0	5	0.012	5	0	8	0.417	8	0.444	7	0.202
Spiked 1.8e7	19.5	1424	0.999	1403	1	402	0.999	474	1	142	0.766	340	0.982	403	1	257	1	330	0.999	240	1	560	1	549	1	461	1	287	1	470	1	681	1	356	1	473	0.937
Spiked 1.8e6	22.9	354	0.999	356	1	96	0.991	119	1	37	0.726	89	0.909	108	1	66	0.93	92	0.999	62	0.986	133	1	131	1	114	1	75	1	109	1	152	1	81	1	117	0.925
Spiked 1.8e5	26.1	48	0.782	54	0.814	15	0.652	19	0.728	6	0.264	14	0.551	18	0.734	12	0.56	15	0.646	11	0.533	19	0.737	19	0.75	17	0.75	13	0.614	14	0.692	21	0.75	16	0.686	18	0.619
Spiked 1.8e4	29.6	5	0.098	6	0.097	1	0	1	0	0	0	1	0	1	0	1	0	1	0	1	0	1	0	1	0	1	0	1	0	0	0	2	0	1	0	1	0.01
Spiked 1.8e3	32.8	1	0.019	2	0.067	0	0	0	0	0	0	0	0	0	0	0	0	0	0	0	0	0	0	0	0	0	0	0	0	0	0	0	0	0	0	0	0.004
Spiked 180	35.8	3	0.094	5	0.084	0	0	0	0	0	0	0	0	0	0	0	0	0	0	0	0	0	0	0	0	0	0	0	0	0	0	0	0	0	0	0	0.009
Spiked 18	-	2	0.052	6	0.107	0	0	0	0	0	0	0	0	0	0	0	0	0	0	0	0	0	0	0	0	0	0	0	0	0	0	0	0	0	0	0	0.008
Spiked 1.8	-	2	0.026	3	0.077	0	0	0	0	0	0	0	0	0	0	0	0	0	0	0	0	0	0	0	0	0	0	0	0	0	0	0	0	0	0	0	0.005
