# Supplementary material for: Resistome and virulome determination in Helicobacter pylori using next-generation sequencing with target-enrichment technology
Source: Microbiol Spectr. 2025 Mar 5;13(4):e03298-24. doi: 10.1128/spectrum.03298-24 (PMC11960115; doi:10.1128/spectrum.03298-24)
Supplement: Table S3 — Fivefold coverage over sites searched for potential antimicrobial markers for 16S rDNA, 23S rDNA, gyrA, and rpob. [file spectrum.03298-24-s0003.xlsx]

## Sheet: Sheet1
	Suppl Table 3. Fivefold coverage over sites searched for potential antimicrobial markers for 16S rDNA, 23S rDNA, gyrA, and rpoB.
	16S rDNA			23S rDNA			gyrA			rpoB
Sample	Mean depth	Coverage at 10X depth	Coverage at 5X depth	Mean depth	Coverage at 10X depth	Coverage at 5X depth	Mean depth	Coverage at 10X depth	Coverage at 5X depth	Mean depth	Coverage at 10X depth	Coverage at 5X depth
1	55	1	1	61	1	1	23.3	1	1	23.2	1	1
2	5	0	1	0	0	0	2	0	0	3.2	0	0.09
3	150.5	1	1	149.5	1	1	52.9	1	1	101.4	1	1
4	86	1	1	77	1	1	18.1	1	1	25.5	1	1
5	138.5	1	1	143	1	1	59.5	1	1	60.8	1	1
6	109.5	1	1	90	1	1	39	1	1	83.2	1	1
7	2	0	0	8	0	1	2	0	0	1.4	0	0
8	8	0	1	8	0	1	3	0	0	2.3	0	0
9	90.5	1	1	77	1	1	51.5	1	1	57	1	1
10	452	1	1	331.5	1	1	156.6	1	1	195.5	1	1
11	276.5	1	1	279	1	1	94.3	1	1	304.7	1	1
12	86	1	1	63	1	1	56.5	1	1	114.4	1	1
13	1722.5	1	1	1727.5	1	1	874.2	1	1	813.6	1	1
14	194.5	1	1	158.5	1	1	87.9	1	1	84.3	1	1
15	31.5	1	1	20	1	1	15.3	1	1	28.7	1	1
16	17	1	1	24	1	1	7	0	1	7.9	0.27	1
17	68.5	1	1	40	1	1	24.7	1	1	36.8	1	1
18	37	1	1	30	1	1	6	0	1	18.6	1	1
19	9.5	0.5	1	30	1	1	4.8	0	0.75	6.5	0	1
